# Supplementary material for: Improving the accuracy of expression data analysis in time course experiments using resampling
Source: BMC Bioinformatics. 2014 Oct 25;15(1):352. doi: 10.1186/s12859-014-0352-8 (PMC4220062; doi:10.1186/s12859-014-0352-8)
Supplement: Additional file 1 — Models and simulations. Python scripts used to generate time series, initial and resampled datasets are provided as ZIP-archive. [file 12859_2014_352_MOESM1_ESM.zip]

Archive with 4 entries (4 files):
- timecourse_simulations_LL.py
- timecourse_simulations_LD.py
- resampling.py
- initialdataset_sampling.py
