# Supplementary material for: Improving the accuracy of expression data analysis in time course experiments using resampling
Source: BMC Bioinformatics. 2014 Oct 25;15(1):352. doi: 10.1186/s12859-014-0352-8 (PMC4220062; doi:10.1186/s12859-014-0352-8)
Supplement: Additional file 1 — Models and simulations. Python scripts used to generate time series, initial and resampled datasets are provided as ZIP-archive. [file 12859_2014_352_MOESM1_ESM.zip › resampling.py]

import sys
import random
import numpy as np
"""Takes a set of time courses and randomly selects one to catch the name column and then resamples columns to create new datasets, repetitive selection of the same dataset is allowed"""

sys.argv.pop(0)
testfile = random.choice(sys.argv)
testdata=np.loadtxt(testfile, delimiter='\t', skiprows=1, usecols=[1])
data=np.ndarray(shape=(13,len(testdata)),dtype=object)
initfile = random.choice(sys.argv)
data[0]= np.loadtxt(initfile, delimiter='\t', skiprows=1, usecols=[0],dtype='S16')
genefilename='genenames_'+initfile
genes = open(genefilename,'w')
outputfilename='randomised_'+initfile.replace('.txt','')
np.savetxt(genes, data[0].T, delimiter='\t', newline='\n', fmt='%s')
for set in range(1,37):
    for i in range(1,13):
        file=random.choice(sys.argv)
        data[i] = np.loadtxt(file, delimiter='\t', skiprows=1, usecols=[i])
        dataset = data.T
    outputfile =open(outputfilename+str(set)+'.txt','w')
    np.savetxt(outputfile, dataset, newline='\n', header='Probes\t 0\t 4\t 8\t 12\t 16\t 20\t 24\t 28\t 32\t 36\t 40\t 44',fmt='%s\t%f\t%f\t%f\t%f\t%f\t%f\t%f\t%f\t%f\t%f\t%f\t%f',comments='')
